# Supplementary material for: Dermocosmetic Potential of Punica granatum: A Systematic Review of Bioactive Compounds and Skincare Applications
Source: Antioxidants (Basel). 2026 Mar 6;15(3):332. doi: 10.3390/antiox15030332 (PMC13024184; doi:10.3390/antiox15030332)
Supplement: Supplementary file 1 [file antioxidants-15-00332-s001.zip]

Archive with 1 entries (1 files):
- antioxidants-4173034-supplementary.pdf
